# Supplementary material for: High-resolution bacterial 16S rRNA gene profile meta-analysis and biofilm status reveal common colorectal cancer consortia
Source: NPJ Biofilms Microbiomes. 2017 Nov 29;3:34. doi: 10.1038/s41522-017-0040-3 (PMC5707393; doi:10.1038/s41522-017-0040-3)
Supplement: Supplementary file 13 — Table S1 [file 41522_2017_40_MOESM13_ESM.xlsx]

## Sheet: Sheet1
Table S1 Characteristics of USA, MAL1 and MAL2 cohorts
Cohort	PatientID	Status	16S-Seq SampleID	Biofilm	Age	Gender	Race	Side	Tstage	Nstage	Mstage	Clinical Stage
MAL1	C008	Healthy Biopsy	VC008L	No	74	Male	Chinese	L	NA	NA	NA	NA
MAL1	C008	Healthy Biopsy	VC008R	No	74	Male	Chinese	R	NA	NA	NA	NA
MAL1	C010	Healthy Biopsy	VC010L	No	61	Male	Chinese	L	NA	NA	NA	NA
MAL1	C010	Healthy Biopsy	VC010R	Yes	61	Male	Chinese	R	NA	NA	NA	NA
MAL1	C011	Healthy Biopsy	VC011L	No	69	Male	Chinese	L	NA	NA	NA	NA
MAL1	C011	Healthy Biopsy	VC011R	Yes	69	Male	Chinese	R	NA	NA	NA	NA
MAL1	C013	Healthy Biopsy	VC013L	No	46	Male	Chinese	L	NA	NA	NA	NA
MAL1	C013	Healthy Biopsy	VC013R	No	46	Male	Chinese	R	NA	NA	NA	NA
MAL1	C016	Healthy Biopsy	VC016L	No	58	Female	Chinese	L	NA	NA	NA	NA
MAL1	C016	Healthy Biopsy	VC016R	No	58	Female	Chinese	R	NA	NA	NA	NA
MAL1	C017	Healthy Biopsy	VC017L	No	56	Male	Filipino	L	NA	NA	NA	NA
MAL1	C017	Healthy Biopsy	VC017R	No	56	Male	Filipino	R	NA	NA	NA	NA
MAL1	S002	Normal	VS002N	No	77	Female	Chinese	L	N	N	N	N
MAL1	S002	CRC	VS002T	No	77	Female	Chinese	L	T2	N2	NA	III
MAL1	*S003	Normal	VS003N	Yes	68	Female	Malay	R	N	N	N	N
MAL1	*S003	CRC	VS003T	Yes	68	Female	Malay	R	T3	N0	M0	II
MAL1	*S005	Normal	NA	Yes	60	Female	Malay	R	N	N	N	N
MAL1	*S005	CRC	VS005T	Yes	60	Female	Malay	R	T3	N1	M0	III
MAL1	S006	Normal	VS006N	No	79	Male	Indian	L	N	N	N	N
MAL1	S006	CRC	VS006T	No	79	Male	Indian	L	T3	N0	M0	II
MAL1	S007	Normal	VS007N	No	71	Male	Chinese	L	N	N	N	N
MAL1	S007	CRC	VS007T	No	71	Male	Chinese	L	T2	N0	M0	I
MAL1	*S008	Normal	VS008N	Yes	74	Male	Malay	L	N	N	N	N
MAL1	*S008	CRC	VS008T	Yes	74	Male	Malay	L	T2	N0	M1	IV
MAL1	S009	Normal	VS009N	Yes	58	Female	Chinese	L	N	N	N	N
MAL1	S009	CRC	VS009T	Yes	58	Female	Chinese	L	T3	N1	M1	IV
MAL1	S010	Normal	VS010N	Yes	59	Female	Malay	L	N	N	N	N
MAL1	S010	CRC	VS010T	Yes	59	Female	Malay	L	T3	N0	M0	II
MAL1	S011	Normal	VS011N	Yes	67	Male	Chinese	L	N	N	N	N
MAL1	S011	CRC	VS011T	Yes	67	Male	Chinese	L	T3	N0	M0	II
MAL1	S012	Normal	VS012N	No	77	Male	Indian	L	N	N	N	N
MAL1	S012	CRC	VS012T	No	77	Male	Indian	L	T3	N0	M0	II
MAL1	S013	Normal	VS013N	No	59	Female	Malay	L	N	N	N	N
MAL1	S013	CRC	VS013T	No	59	Female	Malay	L	T3	N2	M0	III
MAL1	S014	Normal	VS014N	No	70	Female	Chinese	L	N	N	N	N
MAL1	S014	CRC	VS014T	No	70	Female	Chinese	L	T3	N1	M0	III
MAL1	S015	Normal	VS015N	No	72	Female	Indian	NA	N	N	N	N
MAL1	S015	Polyp	NA	Yes	72	Female	Indian	NA	NA	NA	NA	NA
MAL1	S016	Normal	VS016N	Yes	78	Male	Chinese	R	N	N	N	N
MAL1	S016	CRC	VS016T	Yes	78	Male	Chinese	R	T3	N2	M1	IV
MAL1	S018	Normal	VS018N	Yes	73	Female	Chinese	R	N	N	N	N
MAL1	S018	CRC	VS018T	Yes	73	Female	Chinese	R	T3	N0	M1	IV
MAL1	S019	Normal	VS019N	Yes	54	Female	Libyan	R	N	N	N	N
MAL1	S019	CRC	VS019T	Yes	54	Female	Libyan	R	T4	N2	M1	IV
MAL1	S020	Normal	VS020N	No	76	Male	Chinese	L	N	N	N	N
MAL1	S020	CRC	VS020T	Yes	76	Male	Chinese	L	T3	N0	M0	II
MAL1	S021	Normal	NA	No	57	Female	Malay	L	N	N	N	N
MAL1	S021	CRC	VS021T	No	57	Female	Malay	L	T2	N2	M0	III
MAL1	S023	Normal	VS023N	No	85	Female	Chinese	L	N	N	N	N
MAL1	S023	CRC	VS023T	No	85	Female	Chinese	L	T2	N0	M1	IV
MAL1	S024	Normal	VS024N	No	77	Male	Malay	L	N	N	N	N
MAL1	S024	CRC	VS024T	No	77	Male	Malay	L	T4	N1	M1	IV
MAL1	S025	Normal	VS025N	No	54	Female	Malay	L	N	N	N	N
MAL1	S025	CRC	VS025T	No	54	Female	Malay	L	T3	N0	M1	IV
MAL1	S026	Normal	VS026N	No	78	Female	Chinese	L	N	N	N	N
MAL1	S026	CRC	VS026T	No	78	Female	Chinese	L	T3	N0	M0	II
MAL2	S034	Normal	S034NL	No	57	Female	Chinese	L	N	N	N	N
MAL2	S034	CRC	S034TL	Yes	57	Female	Chinese	L	T3	N0	M0	II
MAL2	S035	Normal	S035NL	No	74	Male	Indian	L	N	N	N	N
MAL2	S035	CRC	S035TL	No	74	Male	Indian	L	T3	N1	NA	III
MAL2	S036	Normal	S036NL	No	49	Female	Chinese	L	N	N	N	N
MAL2	S036	CRC	S036TL	No	49	Female	Chinese	L	T3	N2	M1	IV
MAL2	S037	Normal	S037NL	Yes	57	Female	Chinese	L	N	N	N	N
MAL2	S037	CRC	S037TL	Yes	57	Female	Chinese	L	T3	N1	M0	III
MAL2	S038	Normal	S038NL	Yes	49	Male	Malay	L	N	N	N	N
MAL2	S038	CRC	S038TL	Yes	49	Male	Malay	L	T3	N1	M0	III
MAL2	S039	Normal	S039NR	No	75	Female	Chinese	R	N	N	N	N
MAL2	S039	CRC	S039TR	Yes	75	Female	Chinese	R	T3	N0	M1	IV
MAL2	S040	Normal	S040NL	Yes	84	Female	Chinese	L	N	N	N	N
MAL2	S040	CRC	S040TL	Yes	84	Female	Chinese	L	T2	N0	M0	I
MAL2	S041	Normal	S041NL	Yes	50	Male	Malay	L	N	N	N	N
MAL2	S041	CRC	S041TL	Yes	50	Male	Malay	L	T3	N1	M0	III
MAL2	S042	Normal	NA	Yes	58	Male	Chinese	R	N	N	N	N
MAL2	S042	CRC	S042TR	Yes	58	Male	Chinese	R	T3	N2	M0	III
MAL2	S043	Normal	S043NL	No	52	Female	Malay	L	N	N	N	N
MAL2	S043	CRC	S043TL	No	52	Female	Malay	L	T3	N0	M0	II
MAL2	S044	Normal	S044NR	No	41	Male	Indian	R	N	N	N	N
MAL2	S044	CRC	S044TR	Yes	41	Male	Indian	R	T3	N0	M1	IV
MAL2	S045	Normal	S045NR	Yes	50	Female	Chinese	R	N	N	N	N
MAL2	S045	CRC	S045TR	Yes	50	Female	Chinese	R	T1	N0	M0	I
MAL2	S046	Normal	S046NL	Yes	52	Female	Chinese	L	N	N	N	N
MAL2	S046	CRC	S046TL	Yes	52	Female	Chinese	L	T3	N0	M0	II
MAL2	S047	Normal	S047NL	No	56	Male	Chinese	L	N	N	N	N
MAL2	S047	CRC	S047TL	No	56	Male	Chinese	L	T2	N0	M0	I
MAL2	S048	Normal	S048NL	No	74	Female	Malay	L	N	N	N	N
MAL2	S048	CRC	S048TL	No	74	Female	Malay	L	T3	N0	M1	IV
MAL2	S050	Normal	S050NL	No	64	Male	Chinese	L	N	N	N	N
MAL2	S050	CRC	S050TL	No	64	Male	Chinese	L	T3	N0	M0	II
MAL2	S051	Normal	S051NR	Yes	63	Female	Indian	R	N	N	N	N
MAL2	S051	CRC	S051TR	Yes	63	Female	Indian	R	T3	N0	M0	II
MAL2	S052	Normal	NA	No	84	Male	Malay	L	N	N	N	N
MAL2	S052	CRC	S052TL	No	84	Male	Malay	L	T3	N0	M0	II
MAL2	S053	Normal	S053NL	No	54	Male	Chinese	L	N	N	N	N
MAL2	S053	CRC	S053TL	No	54	Male	Chinese	L	T2	N0	M0	I
MAL2	S056	Normal	S056NR	Yes	76	Male	Indian	R	N	N	N	N
MAL2	S056	CRC	S056TR	Yes	76	Male	Indian	R	T3	N0	M1	IV
MAL2	S057	Normal	S057NL	No	73	Male	Chinese	L	N	N	N	N
MAL2	S057	CRC	S057TL	No	73	Male	Chinese	L	T3	N1	M0	III
MAL2	S058	Normal	S058NL	No	67	Female	Chinese	L	N	N	N	N
MAL2	S058	CRC	S058TL	No	67	Female	Chinese	L	T3	N0	M0	II
MAL2	S060	Normal	S060NR	Yes	72	Male	Chinese	R	N	N	N	N
MAL2	S060	CRC	S060TR	Yes	72	Male	Chinese	R	T3	N0	M0	II
USA	3712	Normal	Pt.3712.Normal.Left	NA	79	Female	Caucasian	L	N	N	N	N
USA	3712	CRC	Pt.3712.Tumor.Left	NA	79	Female	Caucasian	L	T3	N1	M0	III
USA	3718	Normal	Pt.3718.Normal.Left	NA	60	Male	Caucasian	L	N	N	N	N
USA	3718	CRC	Pt.3718.Tumor.Left	NA	60	Male	Caucasian	L	T3	N0	M0	II
USA	3726	Normal	Pt.3726.Normal.Right	NA	50	Male	Caucasian	R	N	N	N	N
USA	3726	Polyp	NA	NA	50	Male	Caucasian	R	N	N	N	N
USA	3727	Normal	Pt.3727.Normal.Right	NA	44	Female	African American	R	N	N	N	N
USA	3727	CRC	Pt.3727.Tumor.Right	NA	44	Female	African American	R	T3	N1	M0	III
USA	3728	Normal	Pt.3728.Normal.Right	NA	69	Male	Caucasian	R	N	N	N	N
USA	3728	CRC	Pt.3728.Tumor.Right	Yes	69	Male	Caucasian	R	T2	N0	M0	I
USA	3731	Normal	Pt.3731.Normal.Right	Yes	74	Male	Caucasian	R	N	N	N	N
USA	3731	CRC	Pt.3731.Tumor.Right	Yes	74	Male	Caucasian	R	T3	N0	M0	II
USA	3735	Normal	Pt.3735.Normal.Left	No	64	Male	Caucasian	L	N	N	N	N
USA	3735	CRC	Pt.3735.Tumor.Left	No	64	Male	Caucasian	L	T3	N1	M0	III
USA	3736	Normal	Pt.3736.Normal.Left	NA	56	Male	African American	L	N	N	N	N
USA	3736	CRC	Pt.3736.Tumor.Left	NA	56	Male	African American	L	T2	N1	M0	III
USA	3741	Normal	NA	Yes	64	Male	Caucasian	R	N	N	N	N
USA	3741	CRC	NA	Yes	64	Male	Caucasian	R	T1	N0	M0	I
USA	3749	Normal	Pt.3749.Normal.Left	No	39	Male	Caucasian	L	N	N	N	N
USA	3749	CRC	Pt.3749.Tumor.Left	No	39	Male	Caucasian	L	T3	N1	M0	III
USA	3752	Normal	Pt.3752.Normal.Left	No	74	Female	Caucasian	L	N	N	N	N
USA	3752	CRC	Pt.3752.Tumor.Left	No	74	Female	Caucasian	L	T3	N0	M0	II
USA	3753	Normal	Pt.3753.Normal.Right	Yes	48	Female	African American	R	N	N	N	N
USA	3753	CRC	Pt.3753.Tumor.Right	Yes	48	Female	African American	R	T3	N1	M0	IV
USA	3754	Normal	Pt.3754.Normal.Right	Yes	67	Female	African American	R	N	N	N	N
USA	3754	CRC	Pt.3754.Tumor.Right	Yes	67	Female	African American	R	T3	N0	M0	II
USA	3756	Normal	Pt.3756.Normal.Left	Yes	54	Male	Caucasian	L	N	N	N	N
USA	3756	CRC	Pt.3756.Tumor.Left	Yes	54	Male	Caucasian	L	T3	N0	M1	IV
USA	3760	Normal	Pt.3760.Normal.Left	No	29	Female	Caucasian	L	N	N	N	N
USA	3760	CRC	Pt.3760.Tumor.Left	No	29	Female	Caucasian	L	T4	N0	M0	II
USA	3762	Normal	Pt.3762.Normal.Right	Yes	73	Male	Caucasian	R	N	N	N	N
USA	3762	CRC	Pt.3762.Tumor.Right	Yes	73	Male	Caucasian	R	T4	N1	M1	IV
USA	3763	Normal	Pt.3763.Normal.Right	Yes	66	Female	Caucasian	R	N	N	N	N
USA	3763	CRC	Pt.3763.Tumor.Right	Yes	66	Female	Caucasian	R	T3	N0	M0	II
USA	3764	Normal	Pt.3764.Normal.Right	Yes	59	Female	Caucasian	R	N	N	N	N
USA	3764	CRC	Pt.3764.Tumor.Right	Yes	59	Female	Caucasian	R	T4	N2	M1	IV
USA	3766	Normal	Pt.3766.Normal.Left	No	56	Female	Caucasian	L	N	N	N	N
USA	3766	CRC	Pt.3766.Tumor.Left	No	56	Female	Caucasian	L	T3	N2	M1	IV
USA	3769	Normal	Pt.3769.Normal.Left	No	78	Female	African American	L	N	N	N	N
USA	3769	CRC	Pt.3769.Tumor.Left	No	78	Female	African American	L	T3	N1	M0	III
USA	3770	Normal	Pt.3770.Normal.Right	No	70	Male	Caucasian	R	N	N	N	N
USA	3770	CRC	Pt.3770.Tumor.Right	No	70	Male	Caucasian	R	T2	N0	M0	I
USA	3774	Normal	Pt.3774.Normal.Right	Yes	45	Male	Asian	R	N	N	N	N
USA	3774	CRC	Pt.3774.Tumor.Right	Yes	45	Male	Asian	R	T3	N0	M0	II
USA	3776	Normal	Pt.3776.Normal.Right	Yes	84	Female	Caucasian	R	N	N	N	N
USA	3776	Polyp	NA	Yes	84	Female	Caucasian	R	N	N	N	N
USA	3785	Normal	Pt.3785.Normal.Left	No	54	Female	Caucasian	L	N	N	N	N
USA	3785	CRC	Pt.3785.Tumor.Left	No	54	Female	Caucasian	L	T3	N1	M0	III
USA	3788	Normal	Pt.3788.Normal.Left	NA	52	Male	Caucasian	L	N	N	N	N
USA	3788	CRC	Pt.3788.Tumor.Left	NA	52	Male	Caucasian	L	T3	N2	M1	IV
USA	3789	Normal	Pt.3789.Normal.Left	No	55	Male	Hispanic	L	N	N	N	N
USA	3789	CRC	Pt.3789.Tumor.Left	No	55	Male	Hispanic	L	T3	N1	M0	III
USA	3972	Normal	Pt.3972.Normal.Right	Yes	78	Male	Caucasian	R	N	N	N	N
USA	3972	CRC	Pt.3972.Tumor.Right	Yes	78	Male	Caucasian	R	T4	N2	M0	III
USA	3976	Normal	Pt.3976.Normal.Left	No	52	Female	Caucasian	L	N	N	N	N
USA	3976	CRC	Pt.3976.Tumor.Left	No	52	Female	Caucasian	L	T2	N0	M0	I
USA	3977	Normal	Pt.3977.Normal.Left	No	38	Female	Caucasian	L	N	N	N	N
USA	3977	CRC	Pt.3977.Tumor.Left	No	38	Female	Caucasian	L	T2	N0	M0	I
USA	3978	Normal	NA	No	90	Female	Caucasian	L	N	N	N	N
USA	3978	CRC	NA	No	90	Female	Caucasian	L	T2	N0	N0	I
USA	3979	Normal	Pt.3979.Normal.Right	Yes	77	Female	African American	R	N	N	N	N
USA	3979	CRC	Pt.3979.Tumor.Right	Yes	77	Female	African American	R	T3	N1	M0	III
USA	3982	Normal	Pt.3982.Normal.Right	Yes	62	Male	Caucasian	R	N	N	N	N
USA	3982	CRC	Pt.3982.Tumor.Right	Yes	62	Male	Caucasian	R	T4	N0	M0	II
USA	3986	Normal	NA	No	59	Male	Caucasian	R	N	N	N	N
USA	3986	CRC	NA	No	59	Male	Caucasian	R	T3	N0	M0	II
USA	3987	Normal	NA	Yes	66	Female	Caucasian	R	N	N	N	N
USA	3987	CRC	NA	Yes	66	Female	Caucasian	R	T3	N0	M0	II
USA	3988	Normal	NA	No	48	Male	Caucasian	L	N	N	N	N
USA	3988	CRC	NA	No	48	Male	Caucasian	L	T2	N0	M0	I
USA	3992	Normal	NA	Yes	91	Female	Caucasian	L	N	N	N	N
USA	3992	CRC	NA	Yes	91	Female	Caucasian	L	T3	N0	M0	II
USA	4009	Normal	NA	No	53	Male	Caucasian	L	N	N	N	N
USA	4009	CRC	NA	No	53	Male	Caucasian	L	T4	N0	M0	III
USA	3984	Normal	NA	Yes	47	Male	Caucasian	R	N	N	N	N
USA	3984 A/B	Polyp (N = 2)	NA	Yes/Yes	47	Male	Caucasian	R	N	N	N	N
USA	4017	Normal	NA	No	64	Female	African American	L	N	N	N	N
USA	4017 A/B	Polyp (N = 2)	NA	No/No	64	Female	African American	L	N	N	N	N
USA	S10	Healthy Biopsy	Pt.S10.Biopsy.Left	No	40	Female	Caucasian	L	NA	NA	NA	NA
USA	S10	Healthy Biopsy	Pt.S10.Biopsy.Right	No	40	Female	Caucasian	R	NA	NA	NA	NA
USA	S11	Healthy Biopsy	Pt.S11.Biopsy.Right	No	42	Female	Hispanic	R	NA	NA	NA	NA
USA	S12	Healthy Biopsy	Pt.S12.Biopsy.Left	No	43	Female	Caucasian	L	NA	NA	NA	NA
USA	S12	Healthy Biopsy	Pt.S12.Biopsy.Right	No	43	Female	Caucasian	R	NA	NA	NA	NA
USA	S13	Healthy Biopsy	Pt.S13.Biopsy.Left	No	62	Male	African American	L	NA	NA	NA	NA
USA	S13	Healthy Biopsy	Pt.S13.Biopsy.Right	No	62	Male	African American	R	NA	NA	NA	NA
USA	S14	Healthy Biopsy	Pt.S14.Biopsy.Left	No	75	Male	Caucasian	L	NA	NA	NA	NA
USA	S14	Healthy Biopsy	Pt.S14.Biopsy.Right	No	75	Male	Caucasian	R	NA	NA	NA	NA
USA	S15	Healthy Biopsy	Pt.S15.Biopsy.Left	No	44	Male	Caucasian	L	NA	NA	NA	NA
USA	S15	Healthy Biopsy	Pt.S15.Biopsy.Right	No	44	Male	Caucasian	R	NA	NA	NA	NA
USA	S17	Healthy Biopsy	Pt.S17.Biopsy.Left	No	71	Female	African American	L	NA	NA	NA	NA
USA	S17	Healthy Biopsy	Pt.S17.Biopsy.Right	No	71	Female	African American	R	NA	NA	NA	NA
USA	S18	Healthy Biopsy	Pt.S18.Biopsy.Left	No	74	Female	African American	L	NA	NA	NA	NA
USA	S18	Healthy Biopsy	Pt.S18.Biopsy.Right	No	74	Female	African American	R	NA	NA	NA	NA
USA	S19	Healthy Biopsy	Pt.S19.Biopsy.Left	No	62	Male	African American	L	NA	NA	NA	NA
USA	S19	Healthy Biopsy	Pt.S19.Biopsy.Right	No	62	Male	African American	R	NA	NA	NA	NA
USA	S20	Healthy Biopsy	Pt.S20.Biopsy.Left	No	59	Male	African American	L	NA	NA	NA	NA
USA	S20	Healthy Biopsy	Pt.S20.Biopsy.Right	No	59	Male	African American	R	NA	NA	NA	NA
USA	S21	Healthy Biopsy	Pt.S21.Biopsy.Left	No	49	Female	Asian	L	NA	NA	NA	NA
USA	S21	Healthy Biopsy	Pt.S21.Biopsy.Right	No	49	Female	Asian	R	NA	NA	NA	NA
