# Supplementary material for: High-resolution bacterial 16S rRNA gene profile meta-analysis and biofilm status reveal common colorectal cancer consortia
Source: NPJ Biofilms Microbiomes. 2017 Nov 29;3:34. doi: 10.1038/s41522-017-0040-3 (PMC5707393; doi:10.1038/s41522-017-0040-3)
Supplement: Supplementary file 14 — Table S2 [file 41522_2017_40_MOESM14_ESM.xlsx]

## Sheet: Table SXYZ
Table S2 Meta-analysis results of individual species from the Human Oral Microbiome Database (HOMD)
Group Comparison
Tumor vs. Healthy Biopsy				Tumor vs. Paired Normal
Species	Hedge's g mean estimate ( >0 implies higher in Tumor)	95% CI	Pvalue	Species	Hedge's g mean estimate ( >0 implies higher in Tumor)	95% CI	Pvalue
Dialister_pneumosintes	0.548	[0.3956,0.7003]	0.0001	Peptostreptococcus_stomatis	0.3351	[0.1766,0.4935]	0.0001
Peptostreptococcus_stomatis	0.5102	[0.3574,0.6631]	0.0001	Parvimonas_micra	0.3465	[0.1688,0.5243]	0.0001
Parvimonas_micra	0.5124	[0.2693,0.7554]	0.0001	Fusobacterium_nucleatum	0.4713	[0.3120,0.6307]	0.0001
Fusobacterium_nucleatum	0.6196	[0.3588,0.8804]	0.0001	Gemella_morbillorum	0.4235	[0.2364,0.6105]	0.0001
Porphyromonas_asaccharolytica	0.372	[0.2156,0.5285]	0.0001	Treponema_socranskii	0.3448	[0.1764,0.5132]	0.0001
Peptostreptococcus_anaerobius	0.3672	[0.2130,0.5214]	0.0001	Selenomonas_sputigena	0.295	[0.1349,0.4550]	0.0003
Granulicatella_adiacens	0.6599	[0.3154,1.0044]	0.0002	Lachnoanaerobaculum_orale	0.284	[0.1261,0.4418]	0.0004
Mogibacterium_timidum	0.27	[0.1164,0.4237]	0.0006	Campylobacter_ureolyticus	0.2931	[0.1231,0.4632]	0.0007
Leptotrichia_hofstadii	0.3026	[0.1116,0.4937]	0.0019	Streptococcus_sanguinis	0.2714	[0.1135,0.4292]	0.0008
Granulicatella_elegans	0.2592	[0.0955,0.4230]	0.0019	Fretibacterium_fastidiosum	0.2584	[0.0855,0.4312]	0.0034
Lachnoanaerobaculum_orale	0.3013	[0.1110,0.4917]	0.0019	Campylobacter_gracilis	0.2309	[0.0733,0.3886]	0.0041
Actinomyces_radicidentis	0.336	[0.1128,0.5591]	0.0032	Campylobacter_concisus	0.2405	[0.0751,0.4059]	0.0044
Streptococcus_anginosus	0.2263	[0.0759,0.3768]	0.0032	Lachnoanaerobaculum_umeaense	0.2206	[0.0629,0.3783]	0.0061
Selenomonas_sputigena	0.2274	[0.0710,0.3837]	0.0044	Aggregatibacter_segnis	0.2177	[0.0603,0.3751]	0.0067
Actinomyces_cardiffensis	0.2253	[0.0659,0.3847]	0.0056	Fusobacterium_periodonticum	0.2101	[0.0526,0.3676]	0.0089
Fusobacterium_necrophorum	0.2166	[0.0632,0.3699]	0.0056	Alloscardovia_omnicolens	0.2919	[0.0534,0.5304]	0.0165
Campylobacter_gracilis	0.2121	[0.0619,0.3623]	0.0056	Campylobacter_curvus	0.2533	[0.0459,0.4608]	0.0167
Fretibacterium_fastidiosum	0.2469	[0.0701,0.4238]	0.0062	Atopobium_minutum	0.233	[0.0416,0.4244]	0.017
Solobacterium_moorei	0.3225	[0.0913,0.5537]	0.0063	Eggerthella_lenta	-0.1878	[-0.3455,-0.0301]	0.0196
Eggerthella_lenta	0.2994	[0.0840,0.5147]	0.0064	Centipeda_periodontii	0.2968	[0.0443,0.5493]	0.0212
Atopobium_rimae	0.2227	[0.0626,0.3827]	0.0064	Leptotrichia_hofstadii	0.1846	[0.0271,0.3421]	0.0216
Porphyromonas_uenonis	0.2247	[0.0622,0.3873]	0.0067	Fusobacterium_necrophorum	0.2093	[0.0208,0.3979]	0.0296
Porphyromonas_endodontalis	0.2066	[0.0538,0.3594]	0.0081	Filifactor_alocis	0.1831	[0.0180,0.3482]	0.0297
Gemella_morbillorum	0.5631	[0.1463,0.9799]	0.0081	Campylobacter_showae	0.249	[0.0239,0.4741]	0.0302
Gemella_sanguinis	-0.4901	[-0.8698,-0.1105]	0.0114	Leptotrichia_buccalis	0.1727	[0.0152,0.3302]	0.0316
Campylobacter_ureolyticus	0.1953	[0.0439,0.3467]	0.0115	Enterococcus_saccharolyticus	-0.4436	[-0.8488,-0.0385]	0.0319
Aggregatibacter_segnis	0.2154	[0.0411,0.3897]	0.0154	Capnocytophaga_sputigena	0.1871	[0.0156,0.3587]	0.0325
Listeria_monocytogenes	-0.6242	[-1.1433,-0.1052]	0.0184	Aggregatibacter_aphrophilus	0.1722	[0.0128,0.3315]	0.0342
Olsenella_profusa	0.2338	[0.0363,0.4313]	0.0203	Streptococcus_anginosus	0.1958	[0.0100,0.3816]	0.0389
Veillonella_rogosae	-0.8756	[-1.6198,-0.1315]	0.0211	Lactobacillus_johnsonii	0.2625	[0.0114,0.5136]	0.0405
Prevotella_intermedia	0.3855	[0.0555,0.7156]	0.022	Tannerella_forsythia	0.1992	[0.0079,0.3904]	0.0412
Prevotella_buccalis	0.1733	[0.0233,0.3233]	0.0235	Prevotella_buccae	0.2104	[0.0052,0.4157]	0.0445
Enterococcus_saccharolyticus	0.2143	[0.0286,0.3999]	0.0237	Fusobacterium_naviforme	0.3061	[0.0053,0.6068]	0.0461
Lachnoanaerobaculum_umeaense	0.3032	[0.0391,0.5672]	0.0244	Prevotella_oris	0.1605	[0.0012,0.3198]	0.0483
Lactobacillus_salivarius	0.3038	[0.0391,0.5686]	0.0245	Rothia_dentocariosa	-0.198	[-0.3966,0.0007]	0.0508
Campylobacter_showae	0.5285	[0.0658,0.9912]	0.0252	Actinomyces_radicidentis	-0.625	[-1.2537,0.0036]	0.0513
Veillonella_parvula	0.1676	[0.0127,0.3225]	0.034	Granulicatella_elegans	0.1921	[-0.0062,0.3904]	0.0576
Corynebacterium_durum	-0.2131	[-0.4112,-0.0150]	0.035	Acinetobacter_baumannii	-0.1889	[-0.3871,0.0093]	0.0617
Klebsiella_pneumoniae	0.1619	[0.0092,0.3146]	0.0377	Catonella_morbi	0.1624	[-0.0091,0.3338]	0.0634
Slackia_exigua	0.3102	[0.0169,0.6035]	0.0382	Oribacterium_sinus	0.1482	[-0.0091,0.3055]	0.0648
Schlegelella_aquatica	-0.776	[-1.5128,-0.0392]	0.039	Prevotella_histicola	0.1592	[-0.0106,0.3289]	0.0661
Rothia_aeria	-0.2012	[-0.3939,-0.0085]	0.0407	Achromobacter_xylosoxidans	-0.2619	[-0.5452,0.0213]	0.0699
Haemophilus_parainfluenzae	-0.1545	[-0.3047,-0.0044]	0.0437	Dialister_pneumosintes	0.1571	[-0.0131,0.3274]	0.0705
Bifidobacterium_scardovii	-0.1899	[-0.3755,-0.0044]	0.0448	Pseudomonas_fluorescens	-0.239	[-0.5216,0.0437]	0.0975
Streptococcus_sanguinis	0.2573	[0.0042,0.5104]	0.0464	Kingella_denitrificans	0.1602	[-0.0302,0.3507]	0.0992
Stenotrophomonas_maltophilia	-0.3486	[-0.7036,0.0064]	0.0542	Solobacterium_moorei	0.1655	[-0.0336,0.3645]	0.1032
Treponema_socranskii	0.1681	[-0.0032,0.3394]	0.0544	Selenomonas_dianae	0.1969	[-0.0406,0.4345]	0.1042
Veillonella_dispar	0.1788	[-0.0038,0.3615]	0.055	Actinomyces_odontolyticus	0.1489	[-0.0363,0.3340]	0.115
Veillonella_denticariosi	0.7082	[-0.0256,1.4419]	0.0585	Treponema_medium	0.1463	[-0.0365,0.3291]	0.1167
Campylobacter_rectus	0.3662	[-0.0162,0.7485]	0.0605	Variovorax_paradoxus	-0.1656	[-0.3767,0.0454]	0.124
Enterococcus_faecalis	0.2238	[-0.0112,0.4587]	0.062	Neisseria_elongata	0.1385	[-0.0393,0.3163]	0.1269
Abiotrophia_defectiva	-0.1749	[-0.3588,0.0089]	0.0622	Leptotrichia_hongkongensis	0.2466	[-0.0707,0.5638]	0.1277
Corynebacterium_diphtheriae	1.0319	[-0.0926,2.1564]	0.0721	Streptococcus_gordonii	-0.1275	[-0.2949,0.0399]	0.1355
Prevotella_oralis	0.3311	[-0.0344,0.6966]	0.0758	Actinomyces_oris	-0.207	[-0.4789,0.0648]	0.1356
Rothia_mucilaginosa	-0.1482	[-0.3133,0.0169]	0.0786	Treponema_maltophilum	0.1273	[-0.0421,0.2967]	0.1407
Delftia_acidovorans	-0.2648	[-0.5710,0.0414]	0.0901	Anaerococcus_prevotii	0.1567	[-0.0577,0.3711]	0.152
Fusobacterium_periodonticum	0.3356	[-0.0644,0.7355]	0.1001	Sneathia_sanguinegens	0.1585	[-0.0619,0.3789]	0.1586
Staphylococcus_aureus	0.6679	[-0.1352,1.4711]	0.1031	Prevotella_nanceiensis	0.1226	[-0.0484,0.2937]	0.16
Streptococcus_sinensis	-0.2569	[-0.5773,0.0635]	0.1161	Dietzia_cinnamea	-0.2275	[-0.5457,0.0906]	0.1609
Treponema_pectinovorum	0.5694	[-0.1548,1.2936]	0.1233	Microbacterium_ginsengisoli	-0.7239	[-1.7455,0.2978]	0.1649
Prevotella_bivia	-0.134	[-0.3055,0.0376]	0.1259	Treponema_parvum	0.1818	[-0.0811,0.4447]	0.1754
Lactobacillus_johnsonii	0.2425	[-0.0744,0.5593]	0.1337	Treponema_pectinovorum	0.1427	[-0.0667,0.3521]	0.1818
Stomatobaculum_longum	0.3042	[-0.0969,0.7054]	0.1372	Klebsiella_pneumoniae	0.1062	[-0.0512,0.2635]	0.186
Cryptobacterium_curtum	0.1587	[-0.0535,0.3708]	0.1427	Agrobacterium_tumefaciens	-0.1889	[-0.4719,0.0940]	0.1906
Kingella_denitrificans	0.2514	[-0.0937,0.5965]	0.1533	Streptococcus_constellatus	0.1319	[-0.0666,0.3303]	0.1928
Prevotella_denticola	0.1111	[-0.0420,0.2642]	0.1551	Pseudomonas_pseudoalcaligenes	-0.1661	[-0.4197,0.0876]	0.1994
Desulfovibrio_fairfieldensis	0.1909	[-0.0750,0.4568]	0.1594	Actinomyces_cardiffensis	0.1463	[-0.0844,0.3771]	0.2139
Mogibacterium_diversum	0.247	[-0.0980,0.5920]	0.1606	Enterococcus_faecalis	0.1316	[-0.0769,0.3402]	0.2161
Dialister_micraerophilus	0.1258	[-0.0504,0.3020]	0.1616	Veillonella_dispar	0.1056	[-0.0639,0.2751]	0.2219
Pseudomonas_fluorescens	-0.4034	[-0.9931,0.1862]	0.1799	Treponema_lecithinolyticum	0.2073	[-0.1287,0.5433]	0.2266
Dolosigranulum_pigrum	-0.3859	[-0.9600,0.1881]	0.1876	Mogibacterium_timidum	0.106	[-0.0661,0.2780]	0.2274
Propionibacterium_acnes	-0.1893	[-0.4724,0.0937]	0.1898	Lactobacillus_fermentum	0.128	[-0.0809,0.3368]	0.2298
Campylobacter_concisus	0.1424	[-0.0713,0.3562]	0.1916	Capnocytophaga_leadbetteri	-0.2061	[-0.5432,0.1310]	0.2309
Variovorax_paradoxus	-0.3356	[-0.8395,0.1683]	0.1918	Prevotella_oralis	0.1153	[-0.0751,0.3058]	0.2354
Peptoniphilus_lacrimalis	0.1741	[-0.0881,0.4364]	0.1932	Treponema_putidum	0.2553	[-0.1668,0.6774]	0.2358
Tannerella_forsythia	0.2471	[-0.1335,0.6277]	0.2032	Streptococcus_pneumoniae	0.0948	[-0.0624,0.2520]	0.2372
Haemophilus_influenzae	0.2176	[-0.1178,0.5530]	0.2035	Helicobacter_pylori	0.1793	[-0.1236,0.4821]	0.246
Mitsuokella_multacida	0.1232	[-0.0681,0.3144]	0.2069	Olsenella_uli	0.1573	[-0.1087,0.4232]	0.2464
Corynebacterium_mucifaciens	-0.216	[-0.5518,0.1198]	0.2075	Eubacterium_limosum	-0.1656	[-0.4479,0.1168]	0.2504
Streptococcus_vestibularis	-0.2441	[-0.6246,0.1365]	0.2088	Corynebacterium_durum	-0.1308	[-0.3557,0.0940]	0.2542
Bifidobacterium_dentium	0.1659	[-0.0944,0.4263]	0.2116	Veillonella_denticariosi	0.2169	[-0.1647,0.5986]	0.2653
Alloprevotella_rava	0.4695	[-0.2712,1.2101]	0.2141	Leptotrichia_wadei	0.0936	[-0.0714,0.2586]	0.266
Comamonas_testosteroni	-0.3208	[-0.8328,0.1912]	0.2194	Lactobacillus_oris	-0.35	[-0.9675,0.2676]	0.2667
Anaerococcus_prevotii	-0.2278	[-0.6081,0.1526]	0.2405	Leptotrichia_shahii	0.1558	[-0.1193,0.4310]	0.2669
Rothia_dentocariosa	0.1076	[-0.0741,0.2893]	0.2457	Actinomyces_georgiae	-0.3152	[-0.8738,0.2433]	0.2686
Olsenella_uli	0.1616	[-0.1128,0.4361]	0.2484	Peptostreptococcus_anaerobius	0.1052	[-0.0830,0.2934]	0.2732
Actinomyces_meyeri	0.0931	[-0.0699,0.2560]	0.2632	Actinomyces_graevenitzii	-0.122	[-0.3408,0.0967]	0.2742
Prevotella_nigrescens	0.16	[-0.1218,0.4418]	0.2659	Desulfovibrio_fairfieldensis	0.1126	[-0.0897,0.3150]	0.2753
Arsenicicoccus_bolidensis	-0.2124	[-0.5926,0.1678]	0.2736	Prevotella_denticola	0.0873	[-0.0720,0.2465]	0.2828
Filifactor_alocis	0.0909	[-0.0725,0.2542]	0.2756	Streptococcus_tigurinus	0.2296	[-0.1895,0.6488]	0.2829
Pseudomonas_aeruginosa	0.1003	[-0.0802,0.2808]	0.276	Granulicatella_adiacens	0.156	[-0.1291,0.4411]	0.2836
Bradyrhizobium_elkanii	0.1834	[-0.1516,0.5185]	0.2833	Finegoldia_magna	0.0899	[-0.0751,0.2548]	0.2856
Lysinibacillus_fusiformis	0.2089	[-0.1728,0.5905]	0.2834	Prevotella_oulorum	-0.1729	[-0.4911,0.1453]	0.2868
Agrobacterium_tumefaciens	-0.1031	[-0.2936,0.0874]	0.2887	Prevotella_intermedia	0.0868	[-0.0784,0.2520]	0.3032
Streptococcus_dentisani	0.2013	[-0.1787,0.5814]	0.2992	Enterococcus_durans	0.0936	[-0.0874,0.2746]	0.3108
Prevotella_aurantiaca	-0.2713	[-0.7932,0.2506]	0.3083	Mycoplasma_hominis	0.2161	[-0.2055,0.6377]	0.3151
Helicobacter_pylori	-0.0995	[-0.2977,0.0988]	0.3253	Capnocytophaga_ochracea	0.1458	[-0.1393,0.4308]	0.3163
Treponema_medium	0.314	[-0.3263,0.9544]	0.3365	Gemella_haemolysans	-0.1208	[-0.3614,0.1199]	0.3253
Megasphaera_micronuciformis	0.1083	[-0.1157,0.3323]	0.3435	Actinomyces_naeslundii	-0.1395	[-0.4217,0.1427]	0.3326
Lactobacillus_vaginalis	0.0775	[-0.0847,0.2396]	0.349	Neisseria_meningitidis	0.4924	[-0.5071,1.4919]	0.3342
Bacteroides_pyogenes	0.1476	[-0.1680,0.4632]	0.3593	Corynebacterium_matruchotii	0.1163	[-0.1244,0.3569]	0.3437
Streptococcus_mutans	0.0917	[-0.1052,0.2885]	0.3614	Corynebacterium_urealyticum	0.2894	[-0.3127,0.8915]	0.3462
Achromobacter_xylosoxidans	-0.1555	[-0.4905,0.1795]	0.363	Lactobacillus_vaginalis	-0.1198	[-0.3783,0.1387]	0.3637
Catonella_morbi	0.1126	[-0.1337,0.3589]	0.3703	Streptococcus_infantis	-0.1668	[-0.5269,0.1933]	0.3639
Scardovia_inopinata	0.2673	[-0.3381,0.8727]	0.3869	Lactococcus_lactis	0.0726	[-0.0847,0.2298]	0.3659
Afipia_broomeae	0.1387	[-0.1768,0.4542]	0.3888	Lactobacillus_salivarius	-0.0902	[-0.2883,0.1080]	0.3726
Gemella_haemolysans	-0.1921	[-0.6384,0.2542]	0.3989	Pseudomonas_stutzeri	-0.1443	[-0.4619,0.1734]	0.3734
Schlegelella_thermodepolymerans	0.3314	[-0.4399,1.1027]	0.3997	Haemophilus_parainfluenzae	-0.0709	[-0.2280,0.0862]	0.3763
Neisseria_flavescens	-0.0748	[-0.2491,0.0994]	0.3998	Capnocytophaga_granulosa	0.1281	[-0.1568,0.4131]	0.3782
Selenomonas_dianae	0.0765	[-0.1028,0.2558]	0.4028	Streptococcus_cristatus	0.1023	[-0.1261,0.3307]	0.3801
Prevotella_buccae	0.0809	[-0.1106,0.2724]	0.4077	Treponema_vincentii	0.0916	[-0.1132,0.2965]	0.3808
Streptococcus_parasanguinis	0.1253	[-0.1744,0.4250]	0.4126	Methanobrevibacter_oralis	-0.2753	[-0.8908,0.3403]	0.3808
Cupriavidus_gilardii	-0.3186	[-1.0841,0.4469]	0.4147	Neisseria_sicca	0.1377	[-0.1729,0.4482]	0.3849
Lactobacillus_crispatus	-0.0706	[-0.2419,0.1008]	0.4196	Sphingomonas_echinoides	-0.121	[-0.3952,0.1532]	0.3871
Streptococcus_infantis	-0.2203	[-0.7658,0.3252]	0.4287	Anaerococcus_tetradius	-0.267	[-0.8730,0.3390]	0.3878
Lactobacillus_fermentum	0.0988	[-0.1468,0.3444]	0.4304	Stenotrophomonas_maltophilia	-0.0692	[-0.2265,0.0882]	0.3889
Streptococcus_sobrinus	0.1005	[-0.1499,0.3510]	0.4314	Prevotella_veroralis	-0.0801	[-0.2631,0.1030]	0.3912
Streptococcus_constellatus	0.093	[-0.1452,0.3311]	0.4443	Lactobacillus_crispatus	0.2487	[-0.3239,0.8212]	0.3946
Streptococcus_agalactiae	0.0697	[-0.1101,0.2495]	0.4476	Staphylococcus_warneri	0.141	[-0.1851,0.4672]	0.3967
Lactococcus_lactis	-0.0873	[-0.3172,0.1426]	0.4567	Cupriavidus_gilardii	0.1272	[-0.1673,0.4218]	0.3971
Corynebacterium_matruchotii	-0.0924	[-0.3366,0.1518]	0.4583	Kluyvera_ascorbata	0.2558	[-0.3387,0.8504]	0.399
Mobiluncus_mulieris	0.0722	[-0.1198,0.2642]	0.461	Scardovia_wiggsiae	-0.1565	[-0.5211,0.2080]	0.4
Staphylococcus_caprae	0.2179	[-0.3615,0.7973]	0.4611	Ralstonia_pickettii	-0.1793	[-0.6005,0.2419]	0.4041
Enterococcus_durans	0.1275	[-0.2126,0.4676]	0.4625	Dolosigranulum_pigrum	-0.154	[-0.5160,0.2080]	0.4043
Streptococcus_lactarius	-0.1065	[-0.3921,0.1791]	0.4647	Veillonella_parvula	0.0773	[-0.1080,0.2625]	0.4137
Corynebacterium_urealyticum	0.198	[-0.3335,0.7294]	0.4654	Prevotella_maculosa	-0.1739	[-0.5950,0.2473]	0.4184
Prevotella_baroniae	0.1977	[-0.3336,0.7290]	0.4659	Lactobacillus_iners	-0.0926	[-0.3172,0.1319]	0.4189
Streptococcus_oralis	-0.0953	[-0.3522,0.1617]	0.4675	Cardiobacterium_hominis	0.1698	[-0.2446,0.5841]	0.422
Prevotella_histicola	0.0602	[-0.1027,0.2231]	0.4689	Haemophilus_influenzae	0.0961	[-0.1387,0.3308]	0.4225
Alloscardovia_omnicolens	0.0638	[-0.1155,0.2431]	0.4853	Actinomyces_viscosus	0.1205	[-0.1815,0.4225]	0.4342
Pseudoramibacter_alactolyticus	0.0566	[-0.1055,0.2186]	0.4936	Proteus_mirabilis	0.1088	[-0.1648,0.3823]	0.4357
Leptotrichia_buccalis	0.0565	[-0.1063,0.2193]	0.4965	Prevotella_nigrescens	0.0621	[-0.0971,0.2214]	0.4443
Pseudomonas_pseudoalcaligenes	0.1919	[-0.3637,0.7475]	0.4985	Megasphaera_micronuciformis	-0.0674	[-0.2498,0.1150]	0.4688
Prevotella_multiformis	0.2451	[-0.4670,0.9571]	0.5	Mycoplasma_faucium	0.1249	[-0.2155,0.4653]	0.4721
Fusobacterium_naviforme	0.1772	[-0.3395,0.6940]	0.5014	Slackia_exigua	0.0946	[-0.1643,0.3535]	0.4739
Anaerococcus_lactolyticus	0.0595	[-0.1145,0.2334]	0.503	Jonquetella_anthropi	0.1528	[-0.2681,0.5738]	0.4767
Atopobium_parvulum	-0.0631	[-0.2489,0.1228]	0.506	Bifidobacterium_breve	-0.104	[-0.3912,0.1832]	0.4779
Lautropia_mirabilis	0.0498	[-0.1027,0.2024]	0.5219	Schlegelella_thermodepolymerans	-0.1279	[-0.4885,0.2327]	0.487
Streptococcus_salivarius	0.1732	[-0.3595,0.7058]	0.524	Porphyromonas_endodontalis	0.055	[-0.1022,0.2121]	0.493
Prevotella_nanceiensis	-0.0562	[-0.2324,0.1200]	0.5319	Streptococcus_agalactiae	0.067	[-0.1334,0.2674]	0.5121
Enterobacter_cancerogenus	0.049	[-0.1068,0.2049]	0.5374	Bifidobacterium_animalis	0.0774	[-0.1597,0.3145]	0.5223
Actinomyces_graevenitzii	-0.067	[-0.2810,0.1470]	0.5395	Enterobacter_hormaechei	-0.0642	[-0.2624,0.1340]	0.5254
Sneathia_sanguinegens	0.1065	[-0.2384,0.4513]	0.5452	Streptococcus_vestibularis	0.1252	[-0.2615,0.5118]	0.5257
Acinetobacter_baumannii	-0.0871	[-0.3736,0.1994]	0.5514	Bulleidia_extructa	-0.0727	[-0.3009,0.1554]	0.532
Haemophilus_paraphrohaemolyticus	-0.1145	[-0.4939,0.2650]	0.5543	Streptococcus_australis	0.0712	[-0.1546,0.2970]	0.5367
Neisseria_meningitidis	0.1845	[-0.4326,0.8017]	0.5579	Abiotrophia_defectiva	-0.0515	[-0.2188,0.1159]	0.5467
Proteus_mirabilis	0.1123	[-0.2677,0.4922]	0.5626	Haemophilus_paraphrohaemolyticus	-0.1173	[-0.5039,0.2694]	0.5522
Staphylococcus_epidermidis	-0.0492	[-0.2167,0.1183]	0.5646	Veillonella_atypica	0.0821	[-0.1891,0.3533]	0.5529
Neisseria_bacilliformis	0.0583	[-0.1404,0.2570]	0.5653	Lactobacillus_gasseri	-0.0838	[-0.3685,0.2010]	0.5642
Prevotella_scopos	-0.0894	[-0.3947,0.2160]	0.5662	Turicella_otitidis	0.068	[-0.1640,0.3001]	0.5655
Actinomyces_georgiae	0.1348	[-0.3305,0.6001]	0.5703	Staphylococcus_epidermidis	-0.0619	[-0.2838,0.1600]	0.5847
Streptococcus_pneumoniae	-0.0793	[-0.3546,0.1959]	0.5721	Dialister_micraerophilus	0.0579	[-0.1590,0.2748]	0.601
Actinomyces_odontolyticus	-0.0568	[-0.2572,0.1436]	0.5785	Propionibacterium_avidum	-0.1105	[-0.5261,0.3051]	0.6022
Prevotella_veroralis	0.0556	[-0.1431,0.2543]	0.5833	Prevotella_enoeca	-0.0787	[-0.3763,0.2189]	0.6043
Veillonella_atypica	-0.1769	[-0.8185,0.4646]	0.5888	Prevotella_salivae	-0.045	[-0.2162,0.1263]	0.6068
Lactobacillus_casei	-0.0804	[-0.3746,0.2139]	0.5924	Streptococcus_pyogenes	0.0853	[-0.2419,0.4126]	0.6093
Lactobacillus_gasseri	0.0524	[-0.1405,0.2453]	0.5945	Olsenella_profusa	-0.0542	[-0.2635,0.1550]	0.6117
Capnocytophaga_sputigena	0.1014	[-0.2735,0.4763]	0.596	Pseudomonas_aeruginosa	-0.0627	[-0.3062,0.1807]	0.6137
Treponema_maltophilum	0.0516	[-0.1398,0.2429]	0.5974	Shuttleworthia_satelles	-0.0802	[-0.3974,0.2370]	0.6202
Lactobacillus_iners	-0.0579	[-0.2730,0.1572]	0.5979	Lautropia_mirabilis	0.0865	[-0.2649,0.4378]	0.6296
Atopobium_minutum	0.0469	[-0.1293,0.2231]	0.6019	Delftia_acidovorans	-0.0651	[-0.3311,0.2009]	0.6313
Anaeroglobus_geminatus	0.046	[-0.1332,0.2252]	0.6147	Staphylococcus_caprae	0.116	[-0.3691,0.6011]	0.6393
Campylobacter_curvus	0.0876	[-0.2593,0.4345]	0.6206	Streptococcus_sinensis	-0.0642	[-0.3351,0.2068]	0.6426
Cronobacter_sakazakii	-0.0401	[-0.1998,0.1195]	0.6223	Streptococcus_parasanguinis	-0.0667	[-0.3550,0.2216]	0.6502
Actinomyces_lingnae	0.0496	[-0.1561,0.2553]	0.6365	Mogibacterium_diversum	-0.0442	[-0.2353,0.1469]	0.6506
Streptococcus_gordonii	0.0379	[-0.1209,0.1967]	0.6402	Stomatobaculum_longum	-0.0511	[-0.2759,0.1737]	0.6562
Capnocytophaga_gingivalis	-0.05	[-0.2663,0.1663]	0.6504	Porphyromonas_gingivalis	-0.0458	[-0.2521,0.1605]	0.6634
Streptococcus_intermedius	0.0359	[-0.1195,0.1912]	0.6511	Streptococcus_sobrinus	-0.0942	[-0.5196,0.3312]	0.6643
Actinomyces_viscosus	0.0371	[-0.1252,0.1994]	0.6542	Peptoniphilus_lacrimalis	0.0396	[-0.1427,0.2219]	0.6706
Lactobacillus_reuteri	-0.0359	[-0.1981,0.1262]	0.6639	Corynebacterium_diphtheriae	-0.1247	[-0.7146,0.4652]	0.6786
Brevundimonas_diminuta	-0.0742	[-0.4115,0.2630]	0.6662	Kingella_kingae	0.0543	[-0.2036,0.3121]	0.68
Enterobacter_hormaechei	-0.0559	[-0.3131,0.2013]	0.67	Brevundimonas_diminuta	0.06	[-0.2274,0.3474]	0.6825
Actinomyces_naeslundii	0.0383	[-0.1480,0.2245]	0.6872	Prevotella_multiformis	0.0546	[-0.2132,0.3225]	0.6893
Bifidobacterium_longum	-0.0522	[-0.3078,0.2033]	0.6887	Lactobacillus_acidophilus	0.1352	[-0.5326,0.8030]	0.6915
Lactobacillus_rhamnosus	0.0348	[-0.1401,0.2096]	0.6967	Gardnerella_vaginalis	0.1095	[-0.4458,0.6647]	0.6992
Actinomyces_oris	-0.059	[-0.3636,0.2455]	0.7039	Escherichia_coli	0.0354	[-0.1451,0.2158]	0.7009
Streptococcus_mitis	-0.0478	[-0.2964,0.2008]	0.7064	Fastidiosipila_sanguinis	-0.1072	[-0.6654,0.4509]	0.7065
Prevotella_pallens	-0.0347	[-0.2199,0.1506]	0.7138	Mycoplasma_salivarium	-0.0373	[-0.2324,0.1579]	0.7082
Prevotella_oulorum	0.0396	[-0.1749,0.2542]	0.7172	Alloprevotella_rava	0.0335	[-0.1458,0.2128]	0.7145
Lactobacillus_acidophilus	-0.0324	[-0.2085,0.1438]	0.7188	Leptotrichia_goodfellowii	0.0545	[-0.2430,0.3521]	0.7194
Mycoplasma_salivarium	0.0593	[-0.2754,0.3940]	0.7282	Bifidobacterium_longum	0.0366	[-0.1658,0.2389]	0.7233
Neisseria_elongata	-0.05	[-0.3400,0.2400]	0.7355	Kytococcus_sedentarius	-0.064	[-0.4243,0.2963]	0.7278
Sphingomonas_echinoides	-0.0574	[-0.3946,0.2798]	0.7387	Gemella_sanguinis	0.0601	[-0.2931,0.4133]	0.7386
Prevotella_loescheii	-0.0324	[-0.2242,0.1593]	0.7403	Anaeroglobus_geminatus	-0.0395	[-0.2768,0.1978]	0.7443
Prevotella_salivae	-0.0268	[-0.1858,0.1323]	0.7415	Veillonella_rogosae	-0.1047	[-0.7421,0.5328]	0.7476
Leptotrichia_hongkongensis	0.036	[-0.1797,0.2516]	0.7438	Streptococcus_mitis	0.0346	[-0.1786,0.2479]	0.7502
Prevotella_melaninogenica	-0.0384	[-0.2818,0.2049]	0.757	Selenomonas_noxia	-0.0271	[-0.2018,0.1477]	0.7612
Microbacterium_ginsengisoli	-0.1156	[-0.8521,0.6210]	0.7585	Streptococcus_oralis	-0.0389	[-0.2976,0.2198]	0.7681
Lactobacillus_brevis	-0.0283	[-0.2088,0.1522]	0.7589	Pseudomonas_otitidis	0.0551	[-0.3229,0.4332]	0.775
Streptococcus_cristatus	0.0265	[-0.1436,0.1966]	0.7602	Streptococcus_mutans	-0.027	[-0.2153,0.1612]	0.7786
Oribacterium_sinus	-0.0277	[-0.2085,0.1530]	0.7635	Prevotella_buccalis	-0.0323	[-0.2590,0.1943]	0.7798
Treponema_vincentii	0.0288	[-0.1626,0.2201]	0.7683	Streptococcus_oligofermentans	-0.0307	[-0.2550,0.1935]	0.7883
Scardovia_wiggsiae	-0.0523	[-0.4136,0.3090]	0.7766	Dialister_invisus	0.0214	[-0.1357,0.1785]	0.7898
Selenomonas_noxia	0.0244	[-0.1466,0.1954]	0.7797	Prevotella_bivia	0.0234	[-0.1595,0.2064]	0.8017
Eubacterium_limosum	0.1117	[-0.6827,0.9062]	0.7828	Haemophilus_haemolyticus	0.0237	[-0.1717,0.2192]	0.812
Propionibacterium_avidum	-0.0717	[-0.5827,0.4392]	0.7832	Atopobium_parvulum	-0.0228	[-0.2123,0.1667]	0.8137
Propionibacterium_acidifaciens	-0.0717	[-0.5827,0.4392]	0.7832	Mitsuokella_multacida	0.0256	[-0.1885,0.2398]	0.8146
Gardnerella_vaginalis	0.0256	[-0.1675,0.2187]	0.7948	Cronobacter_sakazakii	0.0185	[-0.1461,0.1832]	0.8255
Neisseria_subflava	0.112	[-0.7328,0.9569]	0.7949	Prevotella_pallens	0.0197	[-0.1595,0.1989]	0.8295
Aggregatibacter_aphrophilus	0.037	[-0.2492,0.3233]	0.7998	Rothia_mucilaginosa	-0.019	[-0.2171,0.1790]	0.8506
Pyramidobacter_piscolens	0.0199	[-0.1384,0.1781]	0.8057	Porphyromonas_asaccharolytica	0.0158	[-0.1493,0.1808]	0.8516
Kingella_kingae	-0.0709	[-0.6368,0.4951]	0.8062	Lactobacillus_rhamnosus	-0.0267	[-0.3083,0.2548]	0.8524
Staphylococcus_warneri	0.0244	[-0.1740,0.2227]	0.8097	Treponema_denticola	0.0221	[-0.2122,0.2564]	0.8535
Prevotella_oris	0.0332	[-0.2468,0.3132]	0.8163	Lactobacillus_reuteri	-0.0172	[-0.2013,0.1669]	0.8545
Bifidobacterium_breve	0.0198	[-0.1550,0.1946]	0.8244	Pseudoramibacter_alactolyticus	-0.0184	[-0.2231,0.1864]	0.8605
Leptotrichia_shahii	0.0207	[-0.1620,0.2033]	0.8245	Porphyromonas_uenonis	0.0148	[-0.1525,0.1820]	0.8628
Streptococcus_tigurinus	0.0262	[-0.2355,0.2879]	0.8443	Campylobacter_rectus	0.0242	[-0.2537,0.3021]	0.8647
Shuttleworthia_satelles	-0.0238	[-0.2610,0.2135]	0.8444	Prevotella_melaninogenica	-0.0171	[-0.2233,0.1891]	0.8708
Streptococcus_oligofermentans	-0.0246	[-0.3091,0.2600]	0.8655	Afipia_broomeae	0.0309	[-0.3621,0.4239]	0.8775
Neisseria_mucosa	-0.0158	[-0.2022,0.1707]	0.8684	Bacteroides_pyogenes	0.0208	[-0.2495,0.2911]	0.8802
Haemophilus_haemolyticus	0.0274	[-0.3273,0.3820]	0.8798	Prevotella_loescheii	0.0125	[-0.1586,0.1836]	0.886
Kytococcus_sedentarius	-0.0243	[-0.3614,0.3128]	0.8877	Staphylococcus_aureus	0.016	[-0.2056,0.2377]	0.8871
Porphyromonas_gingivalis	0.0144	[-0.1857,0.2145]	0.8878	Capnocytophaga_gingivalis	-0.0168	[-0.2512,0.2175]	0.888
Leptotrichia_wadei	0.012	[-0.1582,0.1822]	0.8899	Mobiluncus_mulieris	0.0469	[-0.6367,0.7306]	0.8929
Capnocytophaga_ochracea	-0.0136	[-0.2358,0.2087]	0.9047	Anaerococcus_lactolyticus	0.0116	[-0.1612,0.1843]	0.8957
Neisseria_oralis	-0.0089	[-0.1753,0.1576]	0.9167	Atopobium_rimae	0.0108	[-0.1686,0.1902]	0.906
Neisseria_sicca	0.0144	[-0.2562,0.2850]	0.917	Streptococcus_salivarius	0.0148	[-0.2354,0.2649]	0.9079
Centipeda_periodontii	-0.0088	[-0.2397,0.2221]	0.9405	Actinomyces_meyeri	0.0163	[-0.2614,0.2940]	0.9084
Dialister_invisus	-0.0092	[-0.2746,0.2563]	0.946	Atopobium_vaginae	0.0152	[-0.2560,0.2863]	0.9128
Escherichia_coli	-0.0068	[-0.2629,0.2493]	0.9583	Prevotella_baroniae	-0.0096	[-0.1918,0.1726]	0.9177
Finegoldia_magna	0.0081	[-0.3143,0.3306]	0.9605	Rothia_aeria	0.0114	[-0.2132,0.2360]	0.9207
Kluyvera_ascorbata	-0.0045	[-0.2021,0.1931]	0.9643	Prevotella_fusca	0.0149	[-0.2826,0.3124]	0.9218
Streptococcus_australis	0.0056	[-0.2550,0.2663]	0.9662	Bifidobacterium_dentium	0.0102	[-0.1966,0.2170]	0.923
Atopobium_vaginae	-0.003	[-0.2053,0.1994]	0.9771	Neisseria_subflava	0.0129	[-0.2586,0.2844]	0.9259
Bifidobacterium_animalis	-0.0008	[-0.1758,0.1742]	0.9929	Streptococcus_intermedius	0.0093	[-0.2033,0.2220]	0.9314
Lactobacillus_oris	0	[-0.1747,0.1747]	1	Neisseria_bacilliformis	0.0086	[-0.2269,0.2440]	0.9432
Methanobrevibacter_oralis	0	[-0.7093,0.7093]	1	Enterobacter_cancerogenus	-0.0071	[-0.2177,0.2036]	0.9477
Anaerococcus_tetradius	0	[-0.7093,0.7093]	1	Neisseria_mucosa	-0.0175	[-0.5533,0.5184]	0.949
Dietzia_cinnamea	0	[-0.3791,0.3791]	1	Pyramidobacter_piscolens	-0.0052	[-0.1702,0.1598]	0.9506
Capnocytophaga_leadbetteri	0	[-0.1917,0.1917]	1	Bradyrhizobium_elkanii	0.0094	[-0.3883,0.4070]	0.9632
Prevotella_maculosa	0	[-0.2331,0.2331]	1	Actinomyces_lingnae	0.0057	[-0.2451,0.2565]	0.9643
Pseudomonas_stutzeri	0	[-0.3791,0.3791]	1	Corynebacterium_mucifaciens	-0.0054	[-0.2876,0.2768]	0.9702
Bulleidia_extructa	0	[-0.1914,0.1914]	1	Neisseria_flavescens	-0.0046	[-0.2755,0.2662]	0.9733
Actinomyces_timonensis	0	[-0.1986,0.1986]	1	Propionibacterium_acnes	0.0033	[-0.2035,0.2100]	0.9752
Bacillus_anthracis	0	[-0.2117,0.2117]	1	Comamonas_testosteroni	0.0022	[-0.2375,0.2419]	0.9859
Bosea_vestrisii	0	[-0.3791,0.3791]	1	Neisseria_oralis	-0.0023	[-0.2717,0.2672]	0.9868
Cardiobacterium_valvarum	0	[-0.1712,0.1712]	1	Streptococcus_lactarius	-0.0013	[-0.2612,0.2586]	0.9924
Corynebacterium_tuscaniense	0	[-0.8002,0.8002]	1	Schlegelella_aquatica	0	[-0.6124,0.6124]	1
Desulfomicrobium_orale	0	[-0.3791,0.3791]	1	Bifidobacterium_scardovii	0	[-0.4001,0.4001]	1
Enterococcus_casseliflavus	0	[-0.2331,0.2331]	1	Cryptobacterium_curtum	0	[-0.5548,0.5548]	1
Lactobacillus_paracasei	0	[-0.3791,0.3791]	1	Arsenicicoccus_bolidensis	0	[-0.3863,0.3863]	1
Lactobacillus_plantarum	0	[-0.1849,0.1849]	1	Streptococcus_dentisani	0	[-0.3863,0.3863]	1
Neisseria_flava	0	[-0.3371,0.3371]	1	Prevotella_aurantiaca	0	[-0.3267,0.3267]	1
Porphyrobacter_tepidarius	0	[-0.3791,0.3791]	1	Scardovia_inopinata	0	[-0.4001,0.4001]	1
Prevotella_micans	0	[-0.2331,0.2331]	1	Prevotella_scopos	0	[-0.3099,0.3099]	1
Stenotrophomonas_nitritireducens	0	[-0.3371,0.3371]	1	Lactobacillus_casei	0	[-0.3775,0.3775]	1
Treponema_denticola	0	[-0.1912,0.1912]	1	Propionibacterium_acidifaciens	0	[-0.5193,0.5193]	1
Leptotrichia_goodfellowii	0	[-0.2331,0.2331]	1	Actinomyces_timonensis	0	[-0.3863,0.3863]	1
Pseudomonas_otitidis	0	[-0.8002,0.8002]	1	Bacillus_anthracis	0	[-0.5548,0.5548]	1
Turicella_otitidis	0	[-0.3791,0.3791]	1	Bosea_vestrisii	0	[-0.3863,0.3863]	1
Streptococcus_pyogenes	0	[-0.5108,0.5108]	1	Cardiobacterium_valvarum	0	[-0.3594,0.3594]	1
Mycoplasma_faucium	0	[-0.3791,0.3791]	1	Corynebacterium_tuscaniense	0	[-0.5548,0.5548]	1
Capnocytophaga_granulosa	0	[-0.2222,0.2222]	1	Desulfomicrobium_orale	0	[-0.3863,0.3863]	1
Jonquetella_anthropi	0	[-0.2331,0.2331]	1	Enterococcus_casseliflavus	0	[-0.2898,0.2898]	1
Cardiobacterium_hominis	0	[-0.3042,0.3042]	1	Lactobacillus_paracasei	0	[-0.3863,0.3863]	1
Treponema_lecithinolyticum	0	[-0.2331,0.2331]	1	Lactobacillus_plantarum	0	[-0.3863,0.3863]	1
Bacillus_clausii	0	[-0.5061,0.5061]	1	Neisseria_flava	0	[-0.3594,0.3594]	1
Bacillus_subtilis	0	[-0.2331,0.2331]	1	Porphyrobacter_tepidarius	0	[-0.3863,0.3863]	1
Lactobacillus_panis	0	[-0.8002,0.8002]	1	Prevotella_micans	0	[-0.5548,0.5548]	1
Lactobacillus_pentosus	0	[-0.2331,0.2331]	1	Stenotrophomonas_nitritireducens	0	[-0.3594,0.3594]	1
Neisseria_gonorrhoeae	0	[-0.2331,0.2331]	1	Burkholderia_cepacia	0	[-0.4203,0.4203]	1
Prevotella_saccharolytica	0	[-0.2331,0.2331]	1	Enterococcus_italicus	0	[-0.4203,0.4203]	1
Actinomyces_dentalis	NA	NA	NA	Kingella_oralis	0	[-0.4001,0.4001]	1
Actinomyces_gerencseriae	NA	NA	NA	Lactobacillus_jensenii	0	[-0.4203,0.4203]	1
Actinomyces_israelii	NA	NA	NA	Actinomyces_dentalis	NA	NA	NA
Actinomyces_johnsonii	NA	NA	NA	Actinomyces_gerencseriae	NA	NA	NA
Actinomyces_massiliensis	NA	NA	NA	Actinomyces_israelii	NA	NA	NA
Actinomyces_oricola	NA	NA	NA	Actinomyces_johnsonii	NA	NA	NA
Aggregatibacter_actinomycetemcomitans	NA	NA	NA	Actinomyces_massiliensis	NA	NA	NA
Aggregatibacter_paraphrophilus	NA	NA	NA	Actinomyces_oricola	NA	NA	NA
Alloiococcus_otitis	NA	NA	NA	Aggregatibacter_actinomycetemcomitans	NA	NA	NA
Alloprevotella_tannerae	NA	NA	NA	Aggregatibacter_paraphrophilus	NA	NA	NA
Anaerolinea_thermophila	NA	NA	NA	Alloiococcus_otitis	NA	NA	NA
Arcanobacterium_haemolyticum	NA	NA	NA	Alloprevotella_tannerae	NA	NA	NA
Bacteroides_heparinolyticus	NA	NA	NA	Anaerolinea_thermophila	NA	NA	NA
Bacteroides_zoogleoformans	NA	NA	NA	Arcanobacterium_haemolyticum	NA	NA	NA
Bartonella_schoenbuchensis	NA	NA	NA	Bacillus_clausii	NA	NA	NA
Bifidobacterium_subtile	NA	NA	NA	Bacillus_subtilis	NA	NA	NA
Bordetella_pertussis	NA	NA	NA	Bacteroides_heparinolyticus	NA	NA	NA
Burkholderia_cepacia	NA	NA	NA	Bacteroides_zoogleoformans	NA	NA	NA
Caldilinea_aerophila	NA	NA	NA	Bartonella_schoenbuchensis	NA	NA	NA
Campylobacter_sputorum	NA	NA	NA	Bifidobacterium_subtile	NA	NA	NA
Capnocytophaga_haemolytica	NA	NA	NA	Bordetella_pertussis	NA	NA	NA
Chlamydophila_pneumoniae	NA	NA	NA	Caldilinea_aerophila	NA	NA	NA
Chlorobium_limicola	NA	NA	NA	Campylobacter_sputorum	NA	NA	NA
Defluvibacter_lusatiensis	NA	NA	NA	Capnocytophaga_haemolytica	NA	NA	NA
Eggerthia_catenaformis	NA	NA	NA	Chlamydophila_pneumoniae	NA	NA	NA
Eikenella_corrodens	NA	NA	NA	Chlorobium_limicola	NA	NA	NA
Enterococcus_italicus	NA	NA	NA	Defluvibacter_lusatiensis	NA	NA	NA
Erysipelothrix_tonsillarum	NA	NA	NA	Eggerthia_catenaformis	NA	NA	NA
Erythromicrobium_ramosum	NA	NA	NA	Eikenella_corrodens	NA	NA	NA
Fastidiosipila_sanguinis	NA	NA	NA	Erysipelothrix_tonsillarum	NA	NA	NA
Fusobacterium_gonidiaformans	NA	NA	NA	Erythromicrobium_ramosum	NA	NA	NA
Gemella_bergeri	NA	NA	NA	Fusobacterium_gonidiaformans	NA	NA	NA
Haemophilus_aegyptius	NA	NA	NA	Gemella_bergeri	NA	NA	NA
Haemophilus_ducreyi	NA	NA	NA	Haemophilus_aegyptius	NA	NA	NA
Haemophilus_parahaemolyticus	NA	NA	NA	Haemophilus_ducreyi	NA	NA	NA
Haemophilus_pittmaniae	NA	NA	NA	Haemophilus_parahaemolyticus	NA	NA	NA
Haemophilus_sputorum	NA	NA	NA	Haemophilus_pittmaniae	NA	NA	NA
Ignavibacterium_album	NA	NA	NA	Haemophilus_sputorum	NA	NA	NA
Johnsonella_ignava	NA	NA	NA	Ignavibacterium_album	NA	NA	NA
Kingella_oralis	NA	NA	NA	Johnsonella_ignava	NA	NA	NA
Lachnoanaerobaculum_saburreum	NA	NA	NA	Lachnoanaerobaculum_saburreum	NA	NA	NA
Lactobacillus_buchneri	NA	NA	NA	Lactobacillus_brevis	NA	NA	NA
Lactobacillus_coleohominis	NA	NA	NA	Lactobacillus_buchneri	NA	NA	NA
Lactobacillus_jensenii	NA	NA	NA	Lactobacillus_coleohominis	NA	NA	NA
Lactobacillus_kisonensis	NA	NA	NA	Lactobacillus_kisonensis	NA	NA	NA
Lactobacillus_parafarraginis	NA	NA	NA	Lactobacillus_panis	NA	NA	NA
Lactobacillus_rapi	NA	NA	NA	Lactobacillus_parafarraginis	NA	NA	NA
Lactobacillus_ultunensis	NA	NA	NA	Lactobacillus_pentosus	NA	NA	NA
Melioribacter_roseus	NA	NA	NA	Lactobacillus_rapi	NA	NA	NA
Microbacterium_flavescens	NA	NA	NA	Lactobacillus_ultunensis	NA	NA	NA
Mogibacterium_neglectum	NA	NA	NA	Listeria_monocytogenes	NA	NA	NA
Mogibacterium_pumilum	NA	NA	NA	Lysinibacillus_fusiformis	NA	NA	NA
Mogibacterium_vescum	NA	NA	NA	Melioribacter_roseus	NA	NA	NA
Moraxella_catarrhalis	NA	NA	NA	Microbacterium_flavescens	NA	NA	NA
Moraxella_osloensis	NA	NA	NA	Mogibacterium_neglectum	NA	NA	NA
Mycobacterium_leprae	NA	NA	NA	Mogibacterium_pumilum	NA	NA	NA
Mycobacterium_neoaurum	NA	NA	NA	Mogibacterium_vescum	NA	NA	NA
Mycobacterium_tuberculosis	NA	NA	NA	Moraxella_catarrhalis	NA	NA	NA
Mycoplasma_buccale	NA	NA	NA	Moraxella_osloensis	NA	NA	NA
Mycoplasma_fermentans	NA	NA	NA	Mycobacterium_leprae	NA	NA	NA
Mycoplasma_genitalium	NA	NA	NA	Mycobacterium_neoaurum	NA	NA	NA
Mycoplasma_hominis	NA	NA	NA	Mycobacterium_tuberculosis	NA	NA	NA
Mycoplasma_lipophilum	NA	NA	NA	Mycoplasma_buccale	NA	NA	NA
Mycoplasma_orale	NA	NA	NA	Mycoplasma_fermentans	NA	NA	NA
Mycoplasma_pneumoniae	NA	NA	NA	Mycoplasma_genitalium	NA	NA	NA
Neisseria_lactamica	NA	NA	NA	Mycoplasma_lipophilum	NA	NA	NA
Neisseria_pharyngis	NA	NA	NA	Mycoplasma_orale	NA	NA	NA
Neisseria_polysaccharea	NA	NA	NA	Mycoplasma_pneumoniae	NA	NA	NA
Neisseria_weaveri	NA	NA	NA	Neisseria_gonorrhoeae	NA	NA	NA
Ochrobactrum_anthropi	NA	NA	NA	Neisseria_lactamica	NA	NA	NA
Oribacterium_asaccharolyticum	NA	NA	NA	Neisseria_pharyngis	NA	NA	NA
Oribacterium_parvum	NA	NA	NA	Neisseria_polysaccharea	NA	NA	NA
Paenibacillus_glucanolyticus	NA	NA	NA	Neisseria_weaveri	NA	NA	NA
Paenibacillus_phoenicis	NA	NA	NA	Ochrobactrum_anthropi	NA	NA	NA
Parascardovia_denticolens	NA	NA	NA	Oribacterium_asaccharolyticum	NA	NA	NA
Peptoniphilus_asaccharolyticus	NA	NA	NA	Oribacterium_parvum	NA	NA	NA
Peptoniphilus_indolicus	NA	NA	NA	Paenibacillus_glucanolyticus	NA	NA	NA
Porphyromonas_catoniae	NA	NA	NA	Paenibacillus_phoenicis	NA	NA	NA
Prevotella_dentalis	NA	NA	NA	Parascardovia_denticolens	NA	NA	NA
Prevotella_enoeca	NA	NA	NA	Peptoniphilus_asaccharolyticus	NA	NA	NA
Prevotella_fusca	NA	NA	NA	Peptoniphilus_indolicus	NA	NA	NA
Prevotella_marshii	NA	NA	NA	Porphyromonas_catoniae	NA	NA	NA
Prevotella_multisaccharivorax	NA	NA	NA	Prevotella_dentalis	NA	NA	NA
Prevotella_pleuritidis	NA	NA	NA	Prevotella_marshii	NA	NA	NA
Prevotella_shahii	NA	NA	NA	Prevotella_multisaccharivorax	NA	NA	NA
Propionibacterium_propionicum	NA	NA	NA	Prevotella_pleuritidis	NA	NA	NA
Ralstonia_pickettii	NA	NA	NA	Prevotella_saccharolytica	NA	NA	NA
Rhizobium_loti	NA	NA	NA	Prevotella_shahii	NA	NA	NA
Rhodobacter_capsulatus	NA	NA	NA	Propionibacterium_propionicum	NA	NA	NA
Sanguibacter_keddieii	NA	NA	NA	Rhizobium_loti	NA	NA	NA
Selenomonas_artemidis	NA	NA	NA	Rhodobacter_capsulatus	NA	NA	NA
Selenomonas_flueggei	NA	NA	NA	Sanguibacter_keddieii	NA	NA	NA
Selenomonas_infelix	NA	NA	NA	Selenomonas_artemidis	NA	NA	NA
Simonsiella_muelleri	NA	NA	NA	Selenomonas_flueggei	NA	NA	NA
Sneathia_amnii	NA	NA	NA	Selenomonas_infelix	NA	NA	NA
Streptococcus_downei	NA	NA	NA	Simonsiella_muelleri	NA	NA	NA
Streptococcus_peroris	NA	NA	NA	Sneathia_amnii	NA	NA	NA
Terrahaemophilus_aromaticivorans	NA	NA	NA	Streptococcus_downei	NA	NA	NA
Treponema_amylovorum	NA	NA	NA	Streptococcus_peroris	NA	NA	NA
Treponema_pallidum	NA	NA	NA	Terrahaemophilus_aromaticivorans	NA	NA	NA
Treponema_parvum	NA	NA	NA	Treponema_amylovorum	NA	NA	NA
Treponema_putidum	NA	NA	NA	Treponema_pallidum	NA	NA	NA
Yersinia_pestis	NA	NA	NA	Yersinia_pestis	NA	NA	NA
