# Supplementary material for: High-resolution bacterial 16S rRNA gene profile meta-analysis and biofilm status reveal common colorectal cancer consortia
Source: NPJ Biofilms Microbiomes. 2017 Nov 29;3:34. doi: 10.1038/s41522-017-0040-3 (PMC5707393; doi:10.1038/s41522-017-0040-3)
Supplement: Supplementary file 15 — Table S3 [file 41522_2017_40_MOESM15_ESM.xlsx]

## Sheet: TableS4
Table S3 Benchmark results of Resphera Insight on Bacteroides and Fusobacterial species. For each species, reads of specific length (200-500bp) were simulated from the V3-V4 region including a random error rate of 0.5%.
Bacteroides species (n=20)	Simulated Read Length (bp)	True Positive Rate (%) (classification includes the correct species)	Diagnostic True Positive Rate (%) (classification is unambiguously the correct species)	False Positive Rate (%) (classification does not include the correct species)	False Negative Rate (%) (sequence could not be given a species-level assignment)		Fusobacterial species (n=20)	Simulated Read Length (bp)	True Positive Rate (%) (classification includes the correct species)	Diagnostic True Positive Rate (%) (classification is unambiguously the correct species)	False Positive Rate (%) (classification does not include the correct species)	False Negative Rate (%) (sequence could not be given a species-level assignment)
Bacteroides_acidifaciens	200	0.998	0.998	0	0.002		Fusobacterium_canifelinum	200	0.981	0.151	0.019	0
	300	1	1	0	0			300	0.99	0.166	0.01	0
	400	1	1	0	0			400	0.99	0.199	0.01	0
	500	1	1	0	0			500	0.989	0.167	0.011	0
Bacteroides_barnesiae	200	1	1	0	0		Fusobacterium_equinum	200	1	1	0	0
	300	1	1	0	0			300	0.999	0.999	0.001	0
	400	1	1	0	0			400	1	1	0	0
	500	1	1	0	0			500	0.999	0.999	0.001	0
Bacteroides_caccae	200	0.996	0.994	0.003	0.001		Fusobacterium_mortiferum	200	0.998	0.989	0.002	0
	300	0.999	0.999	0.001	0			300	0.999	0.997	0.001	0
	400	1	1	0	0			400	0.998	0.998	0.002	0
	500	1	1	0	0			500	0.999	0.999	0.001	0
Bacteroides_cellulosilyticus	200	0.996	0.474	0.003	0.001		Fusobacterium_naviforme	200	0.985	0.405	0.014	0.001
	300	1	1	0	0			300	0.993	0.588	0.007	0
	400	1	1	0	0			400	0.993	0.621	0.007	0
	500	1	1	0	0			500	0.996	0.564	0.004	0
Bacteroides_chinchillae	200	1	0	0	0		Fusobacterium_necrogenes	200	0.996	0.994	0.003	0.001
	300	1	0.229	0	0			300	1	0.998	0	0
	400	0.995	0.275	0.005	0			400	1	1	0	0
	500	1	0.998	0	0			500	1	1	0	0
Bacteroides_dorei	200	0.998	0.995	0.001	0.001		Fusobacterium_necrophorum	200	1	1	0	0
	300	0.994	0.994	0.006	0			300	0.999	0.999	0	0.001
	400	1	1	0	0			400	1	1	0	0
	500	0.999	0.999	0.001	0			500	1	1	0	0
Bacteroides_eggerthii	200	0.998	0.998	0	0.002		Fusobacterium_nucleatum	200	0.998	0.491	0.002	0
	300	1	1	0	0			300	0.999	0.653	0.001	0
	400	1	1	0	0			400	1	0.712	0	0
	500	1	1	0	0			500	0.999	0.757	0.001	0
Bacteroides_faecichinchillae	200	0.999	0.995	0	0.001		Fusobacterium_periodonticum	200	0.994	0.139	0.004	0.002
	300	0.998	0.998	0.002	0			300	0.998	0.224	0.002	0
	400	0.999	0.999	0.001	0			400	0.998	0.295	0.002	0
	500	1	1	0	0			500	0.998	0.917	0.002	0
Bacteroides_finegoldii	200	0.999	0.999	0	0.001		Fusobacterium_russii	200	1	1	0	0
	300	0.999	0.999	0.001	0			300	1	1	0	0
	400	0.997	0.997	0.003	0			400	1	1	0	0
	500	1	1	0	0			500	1	1	0	0
Bacteroides_fluxus	200	0.998	0.998	0.001	0.001		Fusobacterium_simiae	200	0.98	0.002	0.019	0.001
	300	0.997	0.997	0.003	0			300	0.989	0.97	0.011	0
	400	1	1	0	0			400	0.997	0.981	0.003	0
	500	1	1	0	0			500	0.998	0.991	0.002	0
Bacteroides_fragilis	200	1	1	0	0		Fusobacterium_ulcerans	200	0.998	0	0.002	0
	300	1	1	0	0			300	0.995	0.991	0.005	0
	400	1	1	0	0			400	0.998	0.995	0.002	0
	500	1	1	0	0			500	1	0.993	0	0
Bacteroides_helcogenes	200	1	1	0	0		Fusobacterium_varium	200	0.996	0.02	0.001	0.003
	300	1	1	0	0			300	0.999	0.812	0	0.001
	400	1	1	0	0			400	0.998	0.807	0.002	0
	500	1	1	0	0			500	1	0.798	0	0
Bacteroides_intestinalis	200	0.998	0.154	0.002	0		Leptotrichia_buccalis	200	0.997	0.331	0.003	0
	300	1	1	0	0			300	0.999	0.999	0.001	0
	400	1	1	0	0			400	0.999	0.999	0	0.001
	500	1	0.999	0	0			500	0.999	0.999	0.001	0
Bacteroides_nordii	200	1	1	0	0		Leptotrichia_goodfellowii	200	1	1	0	0
	300	1	1	0	0			300	1	1	0	0
	400	1	1	0	0			400	1	1	0	0
	500	1	1	0	0			500	1	1	0	0
Bacteroides_oleiciplenus	200	1	1	0	0		Leptotrichia_hofstadii	200	0.999	0.997	0	0.001
	300	1	1	0	0			300	1	1	0	0
	400	1	1	0	0			400	1	1	0	0
	500	1	1	0	0			500	0.999	0.999	0.001	0
Bacteroides_ovatus	200	1	1	0	0		Leptotrichia_hongkongensis	200	0.995	0	0.005	0
	300	1	1	0	0			300	1	1	0	0
	400	1	1	0	0			400	1	1	0	0
	500	1	1	0	0			500	1	1	0	0
Bacteroides_thetaiotaomicron	200	0.995	0.937	0	0.005		Leptotrichia_trevisanii	200	0.996	0.991	0.002	0.002
	300	1	0.924	0	0			300	0.999	0.999	0.001	0
	400	0.999	0.939	0.001	0			400	0.999	0.999	0.001	0
	500	1	0.957	0	0			500	1	1	0	0
Bacteroides_uniformis	200	0.949	0.948	0.001	0.05		Leptotrichia_wadei	200	0.997	0.997	0	0.003
	300	0.963	0.963	0	0.037			300	1	1	0	0
	400	0.96	0.96	0	0.04			400	1	1	0	0
	500	0.959	0.959	0	0.041			500	1	1	0	0
Bacteroides_vulgatus	200	0.999	0.999	0	0.001		Cetobacterium_ceti	200	0.998	0.998	0.001	0.001
	300	1	1	0	0			300	1	1	0	0
	400	1	1	0	0			400	1	1	0	0
	500	1	1	0	0			500	1	1	0	0
Bacteroides_xylanisolvens	200	1	0.989	0	0		Cetobacterium_somerae	200	0.999	0.999	0	0.001
	300	0.999	0.998	0.001	0			300	1	1	0	0
	400	1	1	0	0			400	1	1	0	0
	500	0.999	0.999	0.001	0			500	1	1	0	0
